# Supplementary material for: Donor-Acceptor Dyads and Triads Employing Core-Substituted Naphthalene Diimides: A Synthetic and Spectro (Electrochemical) Study
Source: Molecules. 2022 Dec 8;27(24):8671. doi: 10.3390/molecules27248671 (PMC9783862; doi:10.3390/molecules27248671)
Supplement: Supplementary file 1 [file molecules-27-08671-s001.zip]

Archive with 1 entries (1 files):
- molecules-2049795-supplementary.pdf
